# Supplementary material for: Bacillus coagulans and Clostridium butyricum synergistically alleviate depression in a chronic unpredictable mild stress mouse model through altering gut microbiota and prefrontal cortex gene expression
Source: Front Pharmacol. 2024 May 23;15:1393874. doi: 10.3389/fphar.2024.1393874 (PMC11158626; doi:10.3389/fphar.2024.1393874)
Supplement: Supplementary file 4 [file Table1.xlsx]

## Sheet: Table S1
Table S1.The expression levels (TPM) of genes reversed by probiotics
Gene ID	Gene Symbol	CON	CUMS	LOW	MID	HIGH	FLX
ENSMUSG00000018822	Sfrp5	1.28*	0.34	0.51	1.24*	0.65	0.5
ENSMUSG00000031465	Angpt2	1.24*	0.67	1.31	1.36	1.17*	1.90*
ENSMUSG00000097636	Mirt1	1.00*	0.33	1.45*	0.52	0.61	0.72
ENSMUSG00000002831	Plin4	0.79*	0.456667	0.76*	1.04*	0.78*	0.786667
ENSMUSG00000004105	Angptl2	1.67*	0.7	1.19333	1.94*	0.836667	0.86
ENSMUSG00000004328	Hif3a	0.86*	0.37	0.506667	0.68*	0.406667	0.606667
ENSMUSG00000014158	Trpv4	1.68*	0.396667	0.333333	1.13*	0.463333	0.553333
ENSMUSG00000015484	Fam163a	1.43*	0.81	1.74*	1.24	1.57*	1.21333
ENSMUSG00000015652	Steap1	1.88*	0.256667	0.283333	2.04*	0.443333	0.263333
ENSMUSG00000016128	Stard13	2.87*	1.76667	2.73333	2.81*	2.46667	2.49
ENSMUSG00000018822	Sfrp5	1.28*	0.34	0.51	1.24*	0.65	0.496667
ENSMUSG00000020377	Ltc4s	10.21*	4.44333	5.58333	10.57*	5.66667	6.89333
ENSMUSG00000020660	Pomc	10.40*	2.91667	12.81*	3.67	2.68667	2.27
ENSMUSG00000021567	Nkd2	1.74*	0.713333	1.74*	1	1.05667	0.743333
ENSMUSG00000023043	Krt18	2.14*	0.316667	0.35	1.70*	0.36	0.216667
ENSMUSG00000024175	Tekt4	3.80*	0.533333	0.786667	0.735	1.26*	0.643333
ENSMUSG00000025488	Cox8b	1.24*	2.12333	3.20667	12.52*	2.11667	1.47667
ENSMUSG00000026065	Slc9a4	16.53*	0.263333	2.03*	0.17	0.933333	0.896667
ENSMUSG00000026579	F5	1.87*	0.13	0.103333	0.94*	0.133333	0.173333
ENSMUSG00000027217	Tspan18	0.97*	1.11333	2.50*	1.215	1.02333	1.50333
ENSMUSG00000029843	Slc13a4	3.09*	3.55333	4.92667	7.29*	4.77	4.06333
ENSMUSG00000030340	Scnn1a	0.92*	0.443333	0.78*	1.06*	0.493333	0.516667
ENSMUSG00000033053	Cfap95	1.05*	0.253333	0.683333	1.82*	0.67	0.586667
ENSMUSG00000034739	Mfrp	1.06*	0.06	0.0866667	2.27*	0.116667	0.0466667
ENSMUSG00000037490	Slc2a12	2.20*	1.19	1.5	2.75*	1.78667	1.68667
ENSMUSG00000041481	Serpina3g	0.42*	0.0566667	0.46*	0	0.1	0.25
ENSMUSG00000041559	Fmod	12.13*	8.10667	12.05	13.69*	10.7367	10.23
ENSMUSG00000041957	Pkp2	4.95*	2.21	4.86*	1.805	2.69	2.56333
ENSMUSG00000042622	Maff	1.9*	1.07	2.40*	2.51*	1.34	1.28667
ENSMUSG00000043020	Dnai3	1.97*	0.536667	0.696667	1.36*	0.613333	0.65
ENSMUSG00000043091	Tuba1c	3.74*	1.79	1.54333	4.04*	1.74	2.10667
ENSMUSG00000047021	Cfap65	0.95*	0.526667	0.636667	1.10*	0.613333	0.556667
ENSMUSG00000049382	Krt8	1.10*	0.06	0.103333	0.84*	0.113333	0.05
ENSMUSG00000053475	Tnfaip6	13.89*	9.45333	15.0133	20.27*	11.3433	9.84667
ENSMUSG00000083424	Rpl35a-ps4	194.80*	108.12	261.31*	319.70*	176.92*	168.083
ENSMUSG00000108845	Gm45090	1.30*	0.386667	0.98	1.72*	0.696667	0.773333
ENSMUSG00000110720	Gm46223	0.76*	0	0.343333	0.78*	0.323333	0.126667
ENSMUSG00000012428	Steap4	0.12*	0.02	0.06	0.33*	0.103333	0.20*
ENSMUSG00000021702	Thbs4	2.14*	1.37	2.35*	1.555	1.52333	2.55*
ENSMUSG00000038155	Gstp2	3.20*	0.843333	1.61333	3.04	2.50*	2.52*
ENSMUSG00000022483	Col2a1	0.273333	0.423333	0.20*	0.3	0.24*	0.23*
ENSMUSG00000022602	Arc	85.7233	102.95	162.23	247.06*	68.58*	67.42*
ENSMUSG00000023084	Lrrc71	1.78667	1.28333	0.65*	1.06	0.60*	0.75*
ENSMUSG00000024793	Tnfrsf25	5.07	2.79667	3.41	6.61	1.54*	1.33*
ENSMUSG00000027694	Gm8325	13.03	6.40333	2.34*	5.075	3.66333	2.33*
ENSMUSG00000028195	Ccn1	5.36	6.84667	10.8233	17.375	4.30*	3.07*
ENSMUSG00000028341	Nr4a3	12.95	11.2233	24.9967	24.525	7.07*	6.28*
ENSMUSG00000037868	Egr2	7.23667	9.68333	15.0767	25.415	4.79*	4.87*
ENSMUSG00000038418	Egr1	137.187	165.223	207.033	294.43*	119.93*	120.76*
ENSMUSG00000046721	Rpl14-ps1	91.0333	110.713	77.58*	112.325	88.3467	56.22*
ENSMUSG00000052837	Junb	39.3267	44.8633	70.2333	86.69*	27.81*	27.76*
ENSMUSG00000067038	Rps12-ps3	119.337	114.507	104.493	68.06*	116.83	70.96*
ENSMUSG00000067575	Rpl35a-ps3	172.287	304.61	172.283	171.11*	212.53	212.72*
ENSMUSG00000067719	Gm10221	169.217	161.3	148.433	158.61	118.81*	123.47*
ENSMUSG00000071341	Egr4	16.2667	14.5333	20.4033	29.01*	9.20*	8.29*
ENSMUSG00000072898	Gm10434	0.133333	1.05	0.00*	0.7	0.11*	0.00*
ENSMUSG00000073830	Mup14	0.33	0.4	0.00*	0.00*	0.0733333	0.043*
ENSMUSG00000073834	Mup11	0.31	0.26	0.00*	0	0.0933333	0.00*
ENSMUSG00000079681	Zglp1	0.903333	0.806667	0.023*	1.055	0.79	0.12*
ENSMUSG00000089722	Cd300ld5	0.0766667	0.373333	0.00*	0.00*	0.27	0.00*
ENSMUSG00000090458	Gm17122	8.83333	5.72333	0.43*	0.00*	0.077*	1.96
ENSMUSG00000097464	Gm26736	1.38333	1.56667	0.32*	0.855	0.58*	0.54*
ENSMUSG00000099927	Gm8226	3.79667	5.28667	3.14	3.05*	5.17333	3.24*
ENSMUSG00000103261	Gm36981	0.01	0.0466667	0.00*	0	0.0166667	0.00*
ENSMUSG00000109105	Gm44873	0.7	0.88	0.55*	0.565	0.826667	0.58*
ENSMUSG00000112690	Gm2446	3.66333	3.48333	0.00*	8.165	5.06333	0.00*
ENSMUSG00000117063	Gm49936	0.483333	0.476667	0.186667	0.17	0.24*	0.16*
ENSMUSG00000118332	Fam220a	34.5433	25.5333	31.8333	34.515	30.1367	29.7833
ENSMUSG00000118608	Gm4988	0.18	0.26	0.99	0.5	1.04*	0.00*
ENSMUSG00000121394	Gm4988	0.913333	1.77667	1.76667	1.83	0.85*	1.56333
ENSMUSG00000060787	Olfr464	0.08*	0.353333	0.12*	0.23	0.233333	0.19
ENSMUSG00000073207	Ccdc160	1.25*	2.20667	2.17	1.17*	1.92	1.94667
ENSMUSG00000082160	Gm11578	0.11*	1.83	0.00*	0.205	1.56	2.55667
ENSMUSG00000083012	Fam220a	0.8*	5.29333	5.22	0.07*	2.98333	0.426667
ENSMUSG00000089640	Gm6397	0.00*	0.346667	0.057*	0.13	0.0966667	0.43
ENSMUSG00000092534	Pagr1b	0.00*	0.8	0.2	0.00*	0.00*	0.153333
ENSMUSG00000094151	Gm7233	0.00*	0.136667	0.013*	0.02	0.12	0.0233333
ENSMUSG00000094942	Gm3604	0.28*	0.886667	0.43*	0.34*	0.486667	0.413333

## Sheet: Table S2
Table S1. The result of ANOSIM
	CON	CUMS	FLX	HIGH	LOW	MID
CON		0.0002	0.0009	0.0393	0.0178	0.0564
CUMS	0.0002		0.0011	0.0031	0.001	0.0008
FLX	0.0009	0.0011		0.0091	0.0025	0.0105
HIGH	0.0393	0.0031	0.0091		0.551	0.2593
LOW	0.0178	0.001	0.0025	0.551		0.2542
MID	0.0564	0.0008	0.0105	0.2593	0.2542

## Sheet: Table S3
Table S2. The result of PERMANOVA
	CON	CUMS	FLX	HIGH	LOW	MID
CON		0.0002	0.0004	0.0107	0.0078	0.0664
CUMS	0.0002		0.0022	0.0001	0.0009	0.0034
FLX	0.0004	0.0022		0.0159	0.0024	0.0142
HIGH	0.0107	0.0001	0.0159		0.5113	0.2762
LOW	0.0078	0.0009	0.0024	0.5113		0.2936
MID	0.0664	0.0034	0.0142	0.2762	0.2936

## Sheet: Table S4
Table S3 .The prediction for potential functions of microbiota
Group	Pathway ID	Description	CUMS: mean rel. freq. (%)	CUMS: std. dev. (%)	The other group: mean rel. freq. (%)	The other group: std. dev. (%)	p-values	p-values (corrected)	Difference between means
CUMS vs CON	FUC-RHAMCAT-PWY	superpathway of fucose and rhamnose degradation	0.0131511	0.00617293	0.00698839	0.0039176	0.0458612	0.0458612	0.00616268
CUMS vs CON	HEXITOLDEGSUPER-PWY	superpathway of hexitol degradation (bacteria)	0.105813	0.100837	0.00775249	0.00780519	0.0368927	0.0368927	0.0980606
CUMS vs CON	P162-PWY	L-glutamate degradation V (via hydroxyglutarate)	0.0157138	0.0108137	0.00340484	0.00378503	0.0200009	0.0200009	0.0123089
CUMS vs CON	PWY-6478	GDP-D-glycero-α-D-manno-heptose biosynthesis	0.0280721	0.0171864	0.010331	0.00939728	0.0357654	0.0357654	0.0177411
CUMS vs CON	PWY-7237	myo-, chiro- and scyllo-inositol degradation	0.0387435	0.0127452	0.0232881	0.009491	0.0232217	0.0232217	0.0154555
CUMS vs CON	PWY-7377	cob(II)yrinate a,c-diamide biosynthesis I (early cobalt insertion)	0.00515343	0.00346122	0.0179024	0.00715775	0.00167062	0.00167062	-0.012749
CUMS vs FLX	ANAGLYCOLYSIS-PWY	glycolysis III (from glucose)	1.22034	0.10854	1.00226	0.116965	0.00449481	0.00449481	0.21808
CUMS vs FLX	ARGSYNBSUB-PWY	L-arginine biosynthesis II (acetyl cycle)	0.394443	0.107914	0.561585	0.106392	0.0151167	0.0151167	-0.167142
CUMS vs FLX	ARGSYN-PWY	L-arginine biosynthesis I (via L-ornithine)	0.468059	0.0590747	0.579545	0.0784131	0.0155871	0.0155871	-0.111486
CUMS vs FLX	ARO-PWY	chorismate biosynthesis I	0.39819	0.0913396	0.547206	0.11714	0.027712	0.027712	-0.149016
CUMS vs FLX	BRANCHED-CHAIN-AA-SYN-PWY	superpathway of branched chain amino acid biosynthesis	0.426596	0.0725438	0.651823	0.179431	0.0214556	0.0214556	-0.225226
CUMS vs FLX	COA-PWY	coenzyme A biosynthesis I (bacteria)	1.04697	0.0900238	0.865384	0.12495	0.0132928	0.0132928	0.181587
CUMS vs FLX	COMPLETE-ARO-PWY	superpathway of aromatic amino acid biosynthesis	0.410234	0.0898081	0.568281	0.119666	0.0223228	0.0223228	-0.158047
CUMS vs FLX	DTDPRHAMSYN-PWY	dTDP-beta-L-rhamnose biosynthesis	0.911839	0.137098	0.730802	0.141361	0.0368959	0.0368959	0.181037
CUMS vs FLX	FERMENTATION-PWY	mixed acid fermentation	0.624971	0.0996054	0.512451	0.0332951	0.0208464	0.0208464	0.112521
CUMS vs FLX	GLUCONEO-PWY	gluconeogenesis I	0.906471	0.0825097	0.8225	0.045927	0.0409633	0.0409633	0.0839717
CUMS vs FLX	GLUTORN-PWY	L-ornithine biosynthesis I	0.262361	0.0630218	0.434515	0.143471	0.0262561	0.0262561	-0.172153
CUMS vs FLX	GLYCOCAT-PWY	glycogen degradation I	0.361277	0.0763218	0.539459	0.161828	0.0377501	0.0377501	-0.178183
CUMS vs FLX	GOLPDLCAT-PWY	superpathway of glycerol degradation to 1,3-propanediol	0.127698	0.0406165	0.0527174	0.0551513	0.0190387	0.0190387	0.0749802
CUMS vs FLX	HEMESYN2-PWY	heme b biosynthesis II (oxygen-independent)	0.149853	0.0452532	0.232453	0.0649101	0.0247463	0.0247463	-0.0826003
CUMS vs FLX	HISTSYN-PWY	L-histidine biosynthesis	0.303052	0.0610784	0.475277	0.134946	0.0202021	0.0202021	-0.172224
CUMS vs FLX	ILEUSYN-PWY	L-isoleucine biosynthesis I (from threonine)	0.442957	0.078777	0.678514	0.197047	0.0263539	0.0263539	-0.235557
CUMS vs FLX	NONMEVIPP-PWY	methylerythritol phosphate pathway I	0.383256	0.0605458	0.548483	0.123528	0.0165308	0.0165308	-0.165227
CUMS vs FLX	OANTIGEN-PWY	O-antigen building blocks biosynthesis (E. coli)	0.913059	0.108812	0.701617	0.136736	0.0106454	0.0106454	0.211442
CUMS vs FLX	P122-PWY	heterolactic fermentation	0.988505	0.113954	0.644306	0.235096	0.0106472	0.0106472	0.344199
CUMS vs FLX	P124-PWY	Bifidobacterium shunt	1.12308	0.119625	0.788251	0.210348	0.00705895	0.00705895	0.334828
CUMS vs FLX	P161-PWY	acetylene degradation (anaerobic)	1.19992	0.163816	0.76583	0.31202	0.0139095	0.0139095	0.434092
CUMS vs FLX	P162-PWY	L-glutamate degradation V (via hydroxyglutarate)	0.0157138	0.0108137	0.0430133	0.0265423	0.0473646	0.0473646	-0.0272996
CUMS vs FLX	P164-PWY	purine nucleobases degradation I (anaerobic)	0.0620692	0.0320346	0.124711	0.0559346	0.0377635	0.0377635	-0.0626423
CUMS vs FLX	PANTO-PWY	phosphopantothenate biosynthesis I	0.305764	0.0333478	0.392654	0.0752504	0.0308215	0.0308215	-0.0868902
CUMS vs FLX	PEPTIDOGLYCANSYN-PWY	peptidoglycan biosynthesis I (meso-diaminopimelate containing)	1.1434	0.0967354	0.943951	0.134443	0.0119077	0.0119077	0.199447
CUMS vs FLX	PHOSLIPSYN-PWY	superpathway of phospholipid biosynthesis III (E. coli)	1.15104	0.134739	0.927934	0.141663	0.0129792	0.0129792	0.223108
CUMS vs FLX	POLYISOPRENSYN-PWY	polyisoprenoid biosynthesis (E. coli)	0.971437	0.109495	0.696099	0.19399	0.0128778	0.0128778	0.275338
CUMS vs FLX	PWY0-1241	ADP-L-glycero-beta-D-manno-heptose biosynthesis	0.0749713	0.0377795	0.129522	0.0375178	0.0221105	0.0221105	-0.0545506
CUMS vs FLX	PWY0-1297	superpathway of purine deoxyribonucleosides degradation	0.65807	0.0443011	0.528991	0.110417	0.0288983	0.0288983	0.129079
CUMS vs FLX	PWY0-1319	CDP-diacylglycerol biosynthesis II	1.19538	0.112297	1.00012	0.131085	0.0145051	0.0145051	0.19526
CUMS vs FLX	PWY0-1586	peptidoglycan maturation (meso-diaminopimelate containing)	1.09312	0.14174	0.77891	0.247742	0.0221708	0.0221708	0.31421
CUMS vs FLX	PWY-3001	superpathway of L-isoleucine biosynthesis I	0.539954	0.0625842	0.689507	0.118637	0.0221018	0.0221018	-0.149553
CUMS vs FLX	PWY4FS-7	phosphatidylglycerol biosynthesis I (plastidic)	1.09801	0.111389	0.886215	0.147087	0.0146852	0.0146852	0.211798
CUMS vs FLX	PWY4FS-8	phosphatidylglycerol biosynthesis II (non-plastidic)	1.09801	0.111389	0.886215	0.147087	0.0146852	0.0146852	0.211798
CUMS vs FLX	PWY-5100	pyruvate fermentation to acetate and lactate II	1.37574	0.16041	1.06434	0.186721	0.00774278	0.00774278	0.311394
CUMS vs FLX	PWY-5101	L-isoleucine biosynthesis II	0.452548	0.0883305	0.717373	0.209299	0.0208042	0.0208042	-0.264825
CUMS vs FLX	PWY-5103	L-isoleucine biosynthesis III	0.389397	0.0712289	0.605713	0.173249	0.021985	0.021985	-0.216316
CUMS vs FLX	PWY-5104	L-isoleucine biosynthesis IV	0.441644	0.0883323	0.707408	0.203083	0.017965	0.017965	-0.265765
CUMS vs FLX	PWY-5121	superpathway of geranylgeranyl diphosphate biosynthesis II (via MEP)	0.467515	0.0582666	0.596019	0.0992532	0.0204088	0.0204088	-0.128503
CUMS vs FLX	PWY-5188	tetrapyrrole biosynthesis I (from glutamate)	0.154779	0.0532371	0.293773	0.0824585	0.00535116	0.00535116	-0.138994
CUMS vs FLX	PWY-5189	tetrapyrrole biosynthesis	0.142348	0.0501707	0.277114	0.0809806	0.00565427	0.00565427	-0.134766
CUMS vs FLX	PWY-5659	GDP-mannose biosynthesis	0.398405	0.048069	0.50975	0.0977417	0.0333339	0.0333339	-0.111345
CUMS vs FLX	PWY-5667	CDP-diacylglycerol biosynthesis I	1.19538	0.112297	1.00012	0.131085	0.0145051	0.0145051	0.19526
CUMS vs FLX	PWY-5686	UMP biosynthesis I	1.20475	0.105183	1.00684	0.132415	0.0127807	0.0127807	0.197916
CUMS vs FLX	PWY-5910	superpathway of geranylgeranyldiphosphate biosynthesis I (via mevalonate)	0.812076	0.126042	0.47486	0.246803	0.0150777	0.0150777	0.337216
CUMS vs FLX	PWY-6126	superpathway of adenosine nucleotides de novo biosynthesis II	1.21622	0.0974052	1.00334	0.154218	0.0156113	0.0156113	0.21288
CUMS vs FLX	PWY-6151	S-adenosyl-L-methionine salvage I	0.933277	0.120644	0.678113	0.165049	0.00966177	0.00966177	0.255163
CUMS vs FLX	PWY-6163	chorismate biosynthesis from 3-dehydroquinate	0.497076	0.0743577	0.618559	0.0752317	0.01228	0.01228	-0.121483
CUMS vs FLX	PWY-621	sucrose degradation III (sucrose invertase)	0.895485	0.182684	0.675405	0.0579691	0.0153524	0.0153524	0.22008
CUMS vs FLX	PWY-6317	D-galactose degradation I (Leloir pathway)	1.0698	0.131772	0.783945	0.170323	0.00640882	0.00640882	0.285856
CUMS vs FLX	PWY-6385	peptidoglycan biosynthesis III (mycobacteria)	1.14187	0.097023	0.941464	0.135	0.0118519	0.0118519	0.200408
CUMS vs FLX	PWY-6386	UDP-N-acetylmuramoyl-pentapeptide biosynthesis II (lysine-containing)	1.1173	0.0901576	0.933653	0.125024	0.0125766	0.0125766	0.183649
CUMS vs FLX	PWY-6387	UDP-N-acetylmuramoyl-pentapeptide biosynthesis I (meso-diaminopimelate containing)	1.16699	0.0982918	0.961181	0.13951	0.0120317	0.0120317	0.205813
CUMS vs FLX	PWY-6471	peptidoglycan biosynthesis IV (Enterococcus faecium)	1.02676	0.108277	0.736702	0.198912	0.0111034	0.0111034	0.290061
CUMS vs FLX	PWY-6545	pyrimidine deoxyribonucleotides de novo biosynthesis III	0.138846	0.0541989	0.276201	0.0817647	0.00554315	0.00554315	-0.137356
CUMS vs FLX	PWY-6737	starch degradation V	0.330511	0.0783789	0.496709	0.152558	0.0403347	0.0403347	-0.166198
CUMS vs FLX	PWY-6892	thiazole component of thiamine diphosphate biosynthesis I	0.146365	0.0392699	0.252346	0.0841239	0.0215056	0.0215056	-0.10598
CUMS vs FLX	PWY-6969	TCA cycle V (2-oxoglutarate:ferredoxin oxidoreductase)	0.261588	0.0561112	0.376818	0.0817253	0.0148875	0.0148875	-0.115231
CUMS vs FLX	PWY-7111	pyruvate fermentation to isobutanol (engineered)	0.526741	0.0999587	0.736208	0.181218	0.0326525	0.0326525	-0.209467
CUMS vs FLX	PWY-7208	superpathway of pyrimidine nucleobases salvage	1.42342	0.13866	1.12831	0.190069	0.00941495	0.00941495	0.295112
CUMS vs FLX	PWY-7219	adenosine ribonucleotides de novo biosynthesis	1.2316	0.101675	1.04092	0.12528	0.0119278	0.0119278	0.190675
CUMS vs FLX	PWY-7220	adenosine deoxyribonucleotides de novo biosynthesis II	1.23044	0.111243	0.977243	0.218007	0.0311302	0.0311302	0.2532
CUMS vs FLX	PWY-7221	guanosine ribonucleotides de novo biosynthesis	1.18981	0.106844	0.948047	0.156637	0.00917264	0.00917264	0.241764
CUMS vs FLX	PWY-7222	guanosine deoxyribonucleotides de novo biosynthesis II	1.23044	0.111243	0.977243	0.218007	0.0311302	0.0311302	0.2532
CUMS vs FLX	PWY-7229	superpathway of adenosine nucleotides de novo biosynthesis I	1.2496	0.100092	1.03262	0.159328	0.0166313	0.0166313	0.216981
CUMS vs FLX	PWY-7323	superpathway of GDP-mannose-derived O-antigen building blocks biosynthesis	0.223901	0.0488326	0.333036	0.10491	0.0466844	0.0466844	-0.109135
CUMS vs FLX	PWY-7400	L-arginine biosynthesis IV (archaebacteria)	0.467399	0.0582348	0.577905	0.0782721	0.0159401	0.0159401	-0.110506
CUMS vs FLX	PWY-7560	methylerythritol phosphate pathway II	0.383256	0.0605458	0.548483	0.123528	0.0165308	0.0165308	-0.165227
CUMS vs FLX	PWY-922	mevalonate pathway I (eukaryotes and bacteria)	0.741001	0.131015	0.410138	0.246971	0.0167263	0.0167263	0.330862
CUMS vs FLX	PYRIDNUCSYN-PWY	NAD de novo biosynthesis I	0.316382	0.0369671	0.42538	0.0844766	0.0191555	0.0191555	-0.108999
CUMS vs FLX	REDCITCYC	TCA cycle VIII (helicobacter)	0.082338	0.0374076	0.170077	0.085001	0.0474243	0.0474243	-0.0877387
CUMS vs FLX	SER-GLYSYN-PWY	superpathway of L-serine and glycine biosynthesis I	0.624635	0.0395504	0.708172	0.0425402	0.00319981	0.00319981	-0.0835368
CUMS vs FLX	SULFATE-CYS-PWY	superpathway of sulfate assimilation and cysteine biosynthesis	0.0717246	0.0135737	0.135393	0.0619533	0.0456327	0.0456327	-0.0636682
CUMS vs FLX	TCA	TCA cycle I (prokaryotic)	0.211449	0.0555132	0.310498	0.0690308	0.0160911	0.0160911	-0.0990491
CUMS vs FLX	TEICHOICACID-PWY	poly(glycerol phosphate) wall teichoic acid biosynthesis	0.495298	0.108334	0.241869	0.159279	0.00772282	0.00772282	0.253428
CUMS vs FLX	THISYN-PWY	superpathway of thiamine diphosphate biosynthesis I	0.251195	0.0469067	0.355021	0.0856109	0.0265663	0.0265663	-0.103826
CUMS vs FLX	THRESYN-PWY	superpathway of L-threonine biosynthesis	0.697032	0.089263	0.788852	0.021135	0.0301708	0.0301708	-0.0918204
CUMS vs FLX	TRPSYN-PWY	L-tryptophan biosynthesis	0.244687	0.0440924	0.405064	0.120892	0.0167579	0.0167579	-0.160377
CUMS vs FLX	UDPNAGSYN-PWY	UDP-N-acetyl-D-glucosamine biosynthesis I	0.966579	0.105535	0.73764	0.163423	0.0147062	0.0147062	0.22894
CUMS vs FLX	VALSYN-PWY	L-valine biosynthesis	0.442957	0.078777	0.678514	0.197047	0.0263539	0.0263539	-0.235557
CUMS vs HIGH	P42-PWY	incomplete reductive TCA cycle	0.42024	0.0879756	0.591221	0.120351	0.0151617	0.0151617	-0.17098
CUMS vs HIGH	PANTO-PWY	phosphopantothenate biosynthesis I	0.305764	0.0333478	0.397211	0.0846024	0.0392214	0.0392214	-0.0914466
CUMS vs HIGH	PANTOSYN-PWY	superpathway of coenzyme A biosynthesis I (bacteria)	0.40836	0.0363071	0.503216	0.0622351	0.00900863	0.00900863	-0.0948561
CUMS vs HIGH	PWY0-1241	ADP-L-glycero-beta-D-manno-heptose biosynthesis	0.0749713	0.0377795	0.170537	0.0827106	0.030919	0.030919	-0.095566
CUMS vs HIGH	PWY0-1338	polymyxin resistance	0.00135857	0.000761245	0.000518961	0.000639765	0.0499815	0.0499815	0.000839607
CUMS vs HIGH	PWY490-3	nitrate reduction VI (assimilatory)	0.00945619	0.00465243	0.00354425	0.00267977	0.0150944	0.0150944	0.00591194
CUMS vs HIGH	PWY-5347	superpathway of L-methionine biosynthesis (transsulfuration)	0.271213	0.0908197	0.390843	0.0928267	0.0364681	0.0364681	-0.11963
CUMS vs HIGH	PWY-5659	GDP-mannose biosynthesis	0.398405	0.048069	0.495052	0.0875048	0.0391844	0.0391844	-0.0966475
CUMS vs HIGH	PWY-5695	urate biosynthesis/inosine 5'-phosphate degradation	0.522784	0.0736593	0.632528	0.0870362	0.0319567	0.0319567	-0.109743
CUMS vs HIGH	PWY-6703	preQ0 biosynthesis	0.135831	0.0353428	0.222834	0.0858072	0.0499519	0.0499519	-0.0870033
CUMS vs HIGH	PWY-7377	cob(II)yrinate a,c-diamide biosynthesis I (early cobalt insertion)	0.00515343	0.00346122	0.0154499	0.00695737	0.0101155	0.0101155	-0.0102964
CUMS vs HIGH	PYRIDNUCSYN-PWY	NAD de novo biosynthesis I	0.316382	0.0369671	0.412662	0.0895538	0.0402925	0.0402925	-0.0962801
CUMS vs HIGH	RIBOSYN2-PWY	flavin biosynthesis I (bacteria and plants)	0.473887	0.0584837	0.570908	0.0565779	0.00971687	0.00971687	-0.0970209
CUMS vs LOW	ANAEROFRUCAT-PWY	homolactic fermentation	0.832352	0.0624967	0.954139	0.0737691	0.00509192	0.00509192	-0.121788
CUMS vs LOW	COLANSYN-PWY	colanic acid building blocks biosynthesis	0.259394	0.0507183	0.361934	0.0968391	0.0312729	0.0312729	-0.10254
CUMS vs LOW	GLYCOLYSIS	glycolysis I (from glucose 6-phosphate)	0.886607	0.0589969	0.985293	0.0711447	0.0138651	0.0138651	-0.0986861
CUMS vs LOW	P125-PWY	superpathway of (R,R)-butanediol biosynthesis	0.00149997	0.000940931	0.000555894	0.000530905	0.0410625	0.0410625	0.000944079
CUMS vs LOW	P42-PWY	incomplete reductive TCA cycle	0.42024	0.0879756	0.556758	0.108081	0.0218687	0.0218687	-0.136517
CUMS vs LOW	PANTOSYN-PWY	superpathway of coenzyme A biosynthesis I (bacteria)	0.40836	0.0363071	0.469619	0.0541926	0.0283827	0.0283827	-0.0612585
CUMS vs LOW	PENTOSE-P-PWY	pentose phosphate pathway	0.626882	0.0383316	0.544166	0.0699463	0.0193094	0.0193094	0.0827168
CUMS vs LOW	PRPP-PWY	superpathway of histidine, purine, and pyrimidine biosynthesis	0.480601	0.0487707	0.30657	0.151846	0.0192158	0.0192158	0.174031
CUMS vs LOW	PWY0-1297	superpathway of purine deoxyribonucleosides degradation	0.65807	0.0443011	0.581739	0.0764955	0.042748	0.042748	0.0763307
CUMS vs LOW	PWY0-1479	tRNA processing	0.0253897	0.01416	0.117275	0.0894703	0.0299788	0.0299788	-0.0918851
CUMS vs LOW	PWY-181	photorespiration I	0.0355423	0.0274747	0.20727	0.174446	0.0353807	0.0353807	-0.171728
CUMS vs LOW	PWY-5005	biotin biosynthesis II	0.0122327	0.0100836	0.0432632	0.0317193	0.037555	0.037555	-0.0310305
CUMS vs LOW	PWY-5484	glycolysis II (from fructose 6-phosphate)	0.924221	0.0653112	1.02222	0.0774919	0.0231324	0.0231324	-0.0980043
CUMS vs LOW	PWY-6396	superpathway of 2,3-butanediol biosynthesis	0.00397815	0.00248614	0.00147403	0.00140078	0.0403806	0.0403806	0.00250412
CUMS vs LOW	PWY-6545	pyrimidine deoxyribonucleotides de novo biosynthesis III	0.138846	0.0541989	0.285877	0.157814	0.04582	0.04582	-0.147031
CUMS vs LOW	PWY-6700	queuosine biosynthesis I (de novo)	0.214405	0.0461776	0.333213	0.112682	0.028927	0.028927	-0.118808
CUMS vs LOW	PWY-6703	preQ0 biosynthesis	0.135831	0.0353428	0.239469	0.0775846	0.00948833	0.00948833	-0.103638
CUMS vs LOW	PWY-6891	thiazole biosynthesis II (aerobic bacteria)	0.0361795	0.0200337	0.151184	0.115392	0.0337821	0.0337821	-0.115005
CUMS vs LOW	PWY-6892	thiazole component of thiamine diphosphate biosynthesis I	0.146365	0.0392699	0.328907	0.1701	0.0252037	0.0252037	-0.182541
CUMS vs LOW	PWY-6895	superpathway of thiamine diphosphate biosynthesis II	0.116596	0.0487631	0.259531	0.103578	0.00801361	0.00801361	-0.142935
CUMS vs LOW	PWY-7196	superpathway of pyrimidine ribonucleosides salvage	0.741145	0.0625946	0.626484	0.0840356	0.012577	0.012577	0.114661
CUMS vs LOW	PWY-7200	superpathway of pyrimidine deoxyribonucleoside salvage	0.551012	0.0395713	0.451325	0.0936058	0.0279406	0.0279406	0.0996869
CUMS vs LOW	PWY-7211	superpathway of pyrimidine deoxyribonucleotides de novo biosynthesis	0.340816	0.0417279	0.207532	0.116067	0.0192771	0.0192771	0.133284
CUMS vs LOW	PWY-7237	myo-, chiro- and scyllo-inositol degradation	0.0387435	0.0127452	0.0187622	0.013061	0.0117197	0.0117197	0.0199813
CUMS vs LOW	PWY-7323	superpathway of GDP-mannose-derived O-antigen building blocks biosynthesis	0.223901	0.0488326	0.319652	0.0945672	0.0375176	0.0375176	-0.0957509
CUMS vs LOW	PWY-7328	superpathway of UDP-glucose-derived O-antigen building blocks biosynthesis	0.092202	0.0357102	0.218686	0.119689	0.0272471	0.0272471	-0.126484
CUMS vs LOW	PWY-7377	cob(II)yrinate a,c-diamide biosynthesis I (early cobalt insertion)	0.00515343	0.00346122	0.0198631	0.00870047	0.00236813	0.00236813	-0.0147096
CUMS vs LOW	PYRIDNUCSYN-PWY	NAD de novo biosynthesis I	0.316382	0.0369671	0.384299	0.0614519	0.0284128	0.0284128	-0.0679173
CUMS vs LOW	RIBOSYN2-PWY	flavin biosynthesis I (bacteria and plants)	0.473887	0.0584837	0.571907	0.0754991	0.017488	0.017488	-0.09802
CUMS vs LOW	THISYN-PWY	superpathway of thiamine diphosphate biosynthesis I	0.251195	0.0469067	0.358004	0.0818982	0.0120432	0.0120432	-0.106809
CUMS vs LOW	TRPSYN-PWY	L-tryptophan biosynthesis	0.244687	0.0440924	0.330394	0.0815703	0.0329343	0.0329343	-0.0857068
CUMS vs LOW	TYRFUMCAT-PWY	L-tyrosine degradation I	0.00674663	0.0043871	0.00213919	0.00188516	0.0298156	0.0298156	0.00460745
CUMS vs MID	ANAEROFRUCAT-PWY	homolactic fermentation	0.832352	0.0624967	0.920137	0.0697514	0.0349719	0.0349719	-0.0877859
CUMS vs MID	GLYCOLYSIS	glycolysis I (from glucose 6-phosphate)	0.886607	0.0589969	0.966222	0.0508414	0.0214527	0.0214527	-0.0796149
CUMS vs MID	GOLPDLCAT-PWY	superpathway of glycerol degradation to 1,3-propanediol	0.127698	0.0406165	0.0714415	0.0417949	0.0297088	0.0297088	0.0562561
CUMS vs MID	PRPP-PWY	superpathway of histidine, purine, and pyrimidine biosynthesis	0.480601	0.0487707	0.377221	0.0913334	0.0351307	0.0351307	0.10338
CUMS vs MID	PWY-3661	glycine betaine degradation I	0.000240658	0.000345356	0.000966592	0.000659529	0.0389979	0.0389979	-0.000725934
CUMS vs MID	PWY-4984	urea cycle	0.0466222	0.0188271	0.0235353	0.0115127	0.0192819	0.0192819	0.0230869
CUMS vs MID	PWY-5384	sucrose degradation IV (sucrose phosphorylase)	0.344659	0.0990853	0.183718	0.119773	0.0231311	0.0231311	0.160941
CUMS vs MID	PWY-5484	glycolysis II (from fructose 6-phosphate)	0.924221	0.0653112	0.997307	0.0459818	0.0354327	0.0354327	-0.0730867
CUMS vs MID	PWY-6901	superpathway of glucose and xylose degradation	0.568917	0.0907758	0.419564	0.12921	0.0378593	0.0378593	0.149353
CUMS vs MID	PWY-7007	methyl ketone biosynthesis (engineered)	4.61872e-06	1.222e-05	0.000200779	0.00017535	0.0336973	0.0336973	-0.00019616
CUMS vs MID	PWY-7211	superpathway of pyrimidine deoxyribonucleotides de novo biosynthesis	0.340816	0.0417279	0.256019	0.0737296	0.0337067	0.0337067	0.0847963
CUMS vs MID	RIBOSYN2-PWY	flavin biosynthesis I (bacteria and plants)	0.473887	0.0584837	0.587267	0.0591205	0.00434838	0.00434838	-0.113381

## Sheet: Table S5
Table S5. The correlation between gut microbiota in genus level and transcriptomics
X_features (genus)	Y_features(gene)	Gene Symbol	Coefficient	p-values	FDR
Paludihabitans	ENSMUSG00000050299	-	1	0	0
Paraprevotella	ENSMUSG00000050299	-	1	0	0
Ruthenibacterium	ENSMUSG00000050299	-	1	0	0
Anaerotaenia	ENSMUSG00002075164	-	0.899764	8.80313e-07	0.00101152
Acetatifactor	ENSMUSG00000035004	Igsf6	0.842457	2.19862e-05	0.0126738
Staphylococcus	ENSMUSG00000102500	-	0.842105	2.23326e-05	0.0126738
Mucispirillum	ENSMUSG00000030549	Rhcg	0.839976	2.45326e-05	0.013063
Amedibacillus	ENSMUSG00000116114	-	0.834335	3.12647e-05	0.0137563
Fumia	ENSMUSG00000118401	Gpr52	0.826574	4.30341e-05	0.0164756
Fumia	ENSMUSG00000029659	Medag	0.824114	4.74674e-05	0.0177448
Oscillibacter	ENSMUSG00000003283	Hck	0.816011	6.48953e-05	0.0187143
Streptococcus	ENSMUSG00000026395	Ptprc	0.813229	7.20048e-05	0.0187143
Vescimonas	ENSMUSG00000003283	Hck	0.80859	8.53145e-05	0.0193126
Mucispirillum	ENSMUSG00000045288	Ush1g	0.808093	8.68533e-05	0.0193812
Acetatifactor	ENSMUSG00000003283	Hck	0.805607	9.49198e-05	0.019973
Lachnoclostridium	ENSMUSG00000115936	-	0.803961	0.0001006	0.0200435
Roseburia	ENSMUSG00000089929	Bcl2a1b	0.803131	0.000103569	0.0200992
Phyllobacterium	ENSMUSG00000091243	Vgll3	0.801883	0.000108176	0.0204624
Anaerotignum	ENSMUSG00000030745	Il21r	0.796735	0.000129038	0.0218482
Acutalibacter	ENSMUSG00000063234	Gpr84	0.793636	0.000143149	0.0225167
Fumia	ENSMUSG00000050824	Sstr5	0.787213	0.000176558	0.0240582
Mucispirillum	ENSMUSG00000074006	Omp	0.787955	0.000172397	0.0240582
Fumia	ENSMUSG00000044787	Spata32	0.777373	0.000240274	0.0262338
Mailhella	ENSMUSG00000120008	-	0.774931	0.00025876	0.0266401
Fumia	ENSMUSG00000016256	Ctsz	0.771223	0.000289098	0.028014
Neglecta	ENSMUSG00000016256	Ctsz	0.770747	0.000293195	0.028014
Mailhella	ENSMUSG00000026395	Ptprc	0.764316	0.000353545	0.028014
Anaerofustis	ENSMUSG00000033053	Cfap95	0.761719	0.000380683	0.028014
Vescimonas	ENSMUSG00000049988	Lrrc25	0.75951	0.000405116	0.028014
Ligilactobacillus	ENSMUSG00000055865	Tafa3	0.759044	0.000410434	0.028014
Mailhella	ENSMUSG00000082160	-	0.762147	0.000376094	0.028014
Roseburia	ENSMUSG00000120008	-	0.760106	0.000398396	0.028014
Laedolimicola	ENSMUSG00000049988	Lrrc25	0.755831	0.000448691	0.0282899
Turicibacter	ENSMUSG00000034467	Dynlrb2	0.753047	0.000484205	0.0296413
Mammaliicoccus	ENSMUSG00000078875	-	0.750367	0.000520572	0.0305053
Roseburia	ENSMUSG00000082160	-	0.751109	0.000510295	0.0305053
Mailhella	ENSMUSG00000096981	Gm16845	0.751046	0.000511152	0.0305053
Monoglobus	ENSMUSG00000029618	Ocm	0.749204	0.00053705	0.030985
Neglecta	ENSMUSG00000115431	-	0.748465	0.000547746	0.0311217
Guopingia	ENSMUSG00000019768	Esr1	0.744805	0.000603332	0.0317388
Turicibacter	ENSMUSG00000039543	Cfap70	0.745284	0.000595799	0.0317388
Mailhella	ENSMUSG00000089929	Bcl2a1b	0.74354	0.000623594	0.0319119
Fumia	ENSMUSG00000021478	Drd1	0.739242	0.000696733	0.0326768
Limosilactobacillus	ENSMUSG00000031264	Btk	0.737745	0.000723825	0.0326768
Turicibacter	ENSMUSG00000032454	Rbp2	0.739071	0.00069979	0.0326768
Mailhella	ENSMUSG00000034810	Scn7a	0.737777	0.000723239	0.0326768
Helicobacter	ENSMUSG00000040345	Arhgap9	0.737745	0.000723825	0.0326768
Fumia	ENSMUSG00000045573	Penk	0.739242	0.000696733	0.0326768
Odoribacter	ENSMUSG00000001494	Sost	0.730179	0.000874427	0.0326919
Phocaeicola	ENSMUSG00000021091	Serpina3n	0.7364	0.000748893	0.0326919
Fumia	ENSMUSG00000022489	Pde1b	0.734322	0.000789047	0.0326919
Lawsonibacter	ENSMUSG00000040613	Apobec1	0.736971	0.000738164	0.0326919
Alistipes	ENSMUSG00000047759	Hs3st3a1	0.732843	0.000818701	0.0326919
Bifidobacterium	ENSMUSG00000053475	Tnfaip6	0.731289	0.000850848	0.0326919
Acetatifactor	ENSMUSG00000062488	Ifit3b	0.731908	0.000837919	0.0326919
Bosea	ENSMUSG00000085917	-	0.728869	0.000902974	0.0326919
Streptophyta	ENSMUSG00000085917	-	0.728869	0.000902974	0.0326919
Brevundimonas	ENSMUSG00000090264	Eif4ebp3	0.730263	0.00087263	0.0326919
Anaeroplasma	ENSMUSG00000108484	-	0.736769	0.000741943	0.0326919
Kineothrix	ENSMUSG00000111360	-	0.728744	0.00090574	0.0326919
Guopingia	ENSMUSG00000034810	Scn7a	0.728614	0.000908627	0.0327063
Gemella	ENSMUSG00000105285	-	0.727962	0.000923179	0.0327063
Lachnoclostridium	ENSMUSG00000003283	Hck	0.726278	0.000961691	0.0331117
Guopingia	ENSMUSG00000031613	Hpgd	0.724877	0.00099472	0.0334024
Monoglobus	ENSMUSG00000058246	Krbox5	0.723807	0.00102057	0.0334081
Anaeroplasma	ENSMUSG00000092595	-	0.722373	0.00105611	0.0337453
Fumia	ENSMUSG00000058260	Serpina9	0.722022	0.00106495	0.0337866
Fumia	ENSMUSG00000021423	Ly86	0.720792	0.00109644	0.0340625
Mucispirillum	ENSMUSG00000050201	Otop2	0.719804	0.0011223	0.0341134
Anaerofustis	ENSMUSG00000053740	-	0.717915	0.00117312	0.034297
Fumia	ENSMUSG00000063234	Gpr84	0.718332	0.00116174	0.034297
Clostridium_sensu_stricto	ENSMUSG00000105218	Gm38413	0.717931	0.00117269	0.034297
Fumia	ENSMUSG00000017491	Rarb	0.717102	0.00119557	0.034357
Turicibacter	ENSMUSG00000049353	Rd3	0.716818	0.00120348	0.0344512
Monoglobus	ENSMUSG00000026395	Ptprc	0.716188	0.00122122	0.0346493
Guopingia	ENSMUSG00000029335	Bmp3	0.716159	0.00122206	0.0346493
Streptococcus	ENSMUSG00000094942	Gm3604	0.716386	0.00121563	0.0346493
Laedolimicola	ENSMUSG00000051439	Cd14	0.715721	0.00123452	0.0346755
Fumia	ENSMUSG00000053063	Clec12a	0.715872	0.00123021	0.0346755
Anaerotignum	ENSMUSG00000029659	Medag	0.714406	0.00127258	0.034745
Mucispirillum	ENSMUSG00000032446	Eomes	0.714899	0.00125819	0.034745
Turicibacter	ENSMUSG00000034227	Foxj1	0.714231	0.00127772	0.034745
Roseburia	ENSMUSG00000038147	Cd84	0.714829	0.00126022	0.034745
Fumia	ENSMUSG00000044811	Cd300c2	0.713412	0.00130197	0.034745
Neglecta	ENSMUSG00000083708	-	0.712972	0.00131516	0.034745
Proteus	ENSMUSG00000019756	Prl8a1	0.710794	0.00138208	0.0351231
Lawsonibacter	ENSMUSG00000016256	Ctsz	0.709994	0.00140736	0.0354548
Paramuribaculum	ENSMUSG00000061171	Slc38a11	0.708333	0.00146105	0.0357097
Eisenbergiella	ENSMUSG00002075164	-	0.707297	0.00149539	0.0359471
Mailhella	ENSMUSG00000053399	Adamts18	0.70593	0.0015417	0.036016
Roseburia	ENSMUSG00000096981	Gm16845	0.706597	0.00151898	0.036016
Sphingobium	ENSMUSG00000054204	Alkal2	0.70511	0.00157005	0.0362055
Mucispirillum	ENSMUSG00000020140	Lgr5	0.703863	0.001614	0.0362341
Acutalibacter	ENSMUSG00000020808	Pimreg	0.701787	0.00168936	0.0362341
Mucispirillum	ENSMUSG00000036131	Frmd7	0.703863	0.001614	0.0362341
Fumia	ENSMUSG00000073530	Pappa2	0.703572	0.00162439	0.0362341
Dorea	ENSMUSG00000094388	-	0.702229	0.00167307	0.0362341
Dorea	ENSMUSG00000096592	-	0.702229	0.00167307	0.0362341
Mucispirillum	ENSMUSG00000027744	Stoml3	0.70141	0.00170334	0.0363095
Helicobacter	ENSMUSG00000023992	Trem2	0.70098	0.00171941	0.0364947
Mucispirillum	ENSMUSG00000029304	Spp1	0.700184	0.00174951	0.0365984
Anaerotignum	ENSMUSG00000035004	Igsf6	0.699799	0.00176423	0.0365984
Guopingia	ENSMUSG00000046561	Arsj	0.699967	0.00175778	0.0365984
Anaerotignum	ENSMUSG00000062488	Ifit3b	0.699799	0.00176423	0.0365984
Eisenbergiella	ENSMUSG00000089929	Bcl2a1b	0.699908	0.00176004	0.0365984
Alistipes	ENSMUSG00000046561	Arsj	0.698529	0.00181343	0.0366293
Fumia	ENSMUSG00000046922	Gpr6	0.698652	0.00180864	0.0366293
Guopingia	ENSMUSG00000051079	Rgs13	0.698722	0.00180591	0.0366293
Dysosmobacter	ENSMUSG00000082160	-	0.69837	0.00181971	0.0366293
Mucispirillum	ENSMUSG00000110148	5830408C22Rik	0.698958	0.0017967	0.0366293
Monoglobus	ENSMUSG00000114469	C730002L08Rik	0.698411	0.0018181	0.0366293
Mucispirillum	ENSMUSG00000038704	Aspdh	0.697732	0.00184493	0.0368073
Mucispirillum	ENSMUSG00000005892	Trh	0.695279	0.00194458	0.0370593
Anaerotignum	ENSMUSG00000006546	Cryba2	0.695815	0.00192244	0.0370593
Harryflintia	ENSMUSG00000016256	Ctsz	0.695623	0.00193034	0.0370593
Mucispirillum	ENSMUSG00000026308	Klhl30	0.696505	0.00189422	0.0370593
Harryflintia	ENSMUSG00000040613	Apobec1	0.695623	0.00193034	0.0370593
Turicibacter	ENSMUSG00000070473	Cldn3	0.694563	0.00197451	0.0370593
Ligilactobacillus	ENSMUSG00000086233	-	0.696078	0.00191163	0.0370593
Saccharibacteria_genera_incertae_sedis	ENSMUSG00000105218	Gm38413	0.696078	0.00191163	0.0370593
Roseburia	ENSMUSG00000051079	Rgs13	0.694248	0.00198775	0.0370822
Rikenella	ENSMUSG00000021848	Otx2	0.693627	0.00201414	0.0373476
Phyllobacterium	ENSMUSG00000103651	-	0.693553	0.00201734	0.0373476
Anaerotaenia	ENSMUSG00000022148	Fyb1	0.692612	0.00205793	0.03761
Faecalibaculum	ENSMUSG00000032454	Rbp2	0.691924	0.00208802	0.03761
Vescimonas	ENSMUSG00000089929	Bcl2a1b	0.690608	0.00214659	0.03761
Phyllobacterium	ENSMUSG00000120282	-	0.690663	0.00214411	0.03761
Fumia	ENSMUSG00000015843	Rxrg	0.690042	0.0021722	0.0378211
Mammaliicoccus	ENSMUSG00000029368	Alb	0.689486	0.00219759	0.0378211
Turicibacter	ENSMUSG00000063704	Mapk15	0.689647	0.00219022	0.0378211
Clostridium_sensu_stricto	ENSMUSG00000100162	-	0.689976	0.0021752	0.0378211
Fumia	ENSMUSG00000110483	-	0.688812	0.0022287	0.0378211
Dorea	ENSMUSG00000121484	-	0.688033	0.00226508	0.0379042
Fumia	ENSMUSG00000038642	Ctss	0.687582	0.0022864	0.0379526
Roseburia	ENSMUSG00000030789	Itgax	0.687388	0.00229557	0.0379874
Fumia	ENSMUSG00000021675	F2rl2	0.686352	0.00234531	0.0380685
Fumia	ENSMUSG00000044583	Tlr7	0.686352	0.00234531	0.0380685
Mailhella	ENSMUSG00000094942	Gm3604	0.684699	0.00242638	0.0383912
Mucispirillum	ENSMUSG00000060284	Sp7	0.684243	0.00244919	0.0385124
Anaerotignum	ENSMUSG00000029134	Plb1	0.683864	0.00246825	0.0385502
Turicibacter	ENSMUSG00000059305	Vpreb1a	0.683596	0.00248179	0.0385502
Fumia	ENSMUSG00000061132	Blnk	0.683891	0.00246686	0.0385502
Odoribacter	ENSMUSG00000079681	Zglp1	0.681612	0.00258405	0.0388974
Ihubacter	ENSMUSG00000021702	Thbs4	0.680232	0.00265714	0.0392735
Monoglobus	ENSMUSG00000078875	-	-0.817775	6.07023e-05	0.0187143
Fumia	ENSMUSG00000023484	Prph	-0.817964	6.02682e-05	0.0187143
Amedibacillus	ENSMUSG00000001494	Sost	-0.810251	8.03291e-05	0.0187487
Monoglobus	ENSMUSG00000028141	Oaz3	-0.799998	0.00011546	0.0211318
Fumia	ENSMUSG00000091971	Hspa1a	-0.794593	0.000138659	0.0225167
Sporofaciens	ENSMUSG00000118608	Gm4988	-0.787833	0.000173072	0.0240582
Eisenbergiella	ENSMUSG00000105285	-	-0.785192	0.000188335	0.0242617
Lachnoclostridium	ENSMUSG00000054204	Alkal2	-0.781766	0.000209796	0.0255682
Adlercreutzia	ENSMUSG00000082160	-	-0.776338	0.000247973	0.0262338
Alistipes	ENSMUSG00000111274	-	-0.77451	0.000262068	0.0266401
Roseburia	ENSMUSG00000030708	Dnajb13	-0.773826	0.000267507	0.0268375
Monoglobus	ENSMUSG00000054545	Ugt1a6a	-0.759363	0.000406786	0.028014
Acutalibacter	ENSMUSG00000023484	Prph	-0.760628	0.00039259	0.028014
Lachnoclostridium	ENSMUSG00000028971	Cort	-0.760804	0.000390653	0.028014
Fumia	ENSMUSG00000021250	Fos	-0.762613	0.000371152	0.028014
Fumia	ENSMUSG00000021567	Nkd2	-0.763843	0.000358363	0.028014
Bifidobacterium	ENSMUSG00000066647	Gm5113	-0.765441	0.000342293	0.028014
Guopingia	ENSMUSG00000032246	Calml4	-0.765978	0.000337033	0.028014
Anaerotaenia	ENSMUSG00000001604	Tcea3	-0.766688	0.000330186	0.028014
Mailhella	ENSMUSG00000030708	Dnajb13	-0.76697	0.000327498	0.028014
Fumia	ENSMUSG00000020423	Btg2	-0.767533	0.00032218	0.028014
Clostridium	ENSMUSG00000001604	Tcea3	-0.767874	0.000318997	0.028014
Fumia	ENSMUSG00000049107	Ntf3	-0.768763	0.000310819	0.028014
Turicibacter	ENSMUSG00000053399	Adamts18	-0.756929	0.000435297	0.0282899
Alistipes	ENSMUSG00000027209	Fam227b	-0.754902	0.000460298	0.0287571
Fumia	ENSMUSG00000091172	-	-0.753234	0.000481751	0.0296413
Guopingia	ENSMUSG00000027209	Fam227b	-0.749787	0.000528741	0.0308034
Monoglobus	ENSMUSG00000091172	-	-0.747122	0.000567618	0.0314987
Phocaeicola	ENSMUSG00000085042	-	-0.743864	0.000618357	0.031753
Fumia	ENSMUSG00000071341	Egr4	-0.744163	0.000613557	0.031753
Odoribacter	ENSMUSG00000025017	Pik3ap1	-0.743103	0.000630741	0.0321676
Lactobacillus	ENSMUSG00000031465	Angpt2	-0.742647	0.000638247	0.0324399
Clostridium_sensu_stricto	ENSMUSG00000056054	S100a8	-0.739532	0.00069159	0.0326768
Turicibacter	ENSMUSG00000029335	Bmp3	-0.740109	0.000681449	0.0326768
Lachnospira	ENSMUSG00000107194	-	-0.740811	0.00066926	0.0326768
Fumia	ENSMUSG00000028195	Ccn1	-0.741702	0.000654049	0.0326768
Desulfovibrio	ENSMUSG00000025350	Rdh5	-0.73084	0.000860322	0.0326919
Fumia	ENSMUSG00000003545	Fosb	-0.731862	0.000838868	0.0326919
Limosilactobacillus	ENSMUSG00000105868	-	-0.732843	0.000818701	0.0326919
Limosilactobacillus	ENSMUSG00000015652	Steap1	-0.727941	0.000923647	0.0327063
Faecalibaculum	ENSMUSG00000120237	-	-0.7245	0.00100377	0.033406
Lachnoclostridium	ENSMUSG00000032246	Calml4	-0.723812	0.00102047	0.0334081
Fumia	ENSMUSG00000121177	-	-0.723252	0.00103421	0.0335231
Lawsonibacter	ENSMUSG00000098488	Pla2g4b	-0.722256	0.00105904	0.0337453
Clostridium	ENSMUSG00000014158	Trpv4	-0.721526	0.00107756	0.0338276
Desulfovibrio	ENSMUSG00000034652	-	-0.719804	0.0011223	0.0341134
Lachnoclostridium	ENSMUSG00000050534	Htr5b	-0.717646	0.0011805	0.034297
Helicobacter	ENSMUSG00000062393	Dgkk	-0.718137	0.00116704	0.034297
Harryflintia	ENSMUSG00000038304	Cd160	-0.717282	0.00119057	0.034357
Laedolimicola	ENSMUSG00000079402	-	-0.713047	0.0013129	0.034745
Fumia	ENSMUSG00000021278	Amn	-0.713412	0.00130197	0.034745
Vescimonas	ENSMUSG00000103651	-	-0.714824	0.00126038	0.034745
Fumia	ENSMUSG00000023034	Nr4a1	-0.712182	0.00133912	0.0350254
Anaeroplasma	ENSMUSG00000042165	-	-0.71175	0.00135238	0.0350843
Guopingia	ENSMUSG00000061808	Ttr	-0.709931	0.00140937	0.0354548
Oscillibacter	ENSMUSG00000028971	Cort	-0.709034	0.00143819	0.0356398
Lactobacillus	ENSMUSG00000029005	Draxin	-0.708333	0.00146105	0.0357097
Intestinimonas	ENSMUSG00000001827	Folr1	-0.707542	0.00148723	0.0359471
Mailhella	ENSMUSG00000032454	Rbp2	-0.706107	0.00153566	0.036016
Turicibacter	ENSMUSG00000022901	Cd86	-0.705173	0.00156786	0.0362055
Phocaeicola	ENSMUSG00000031551	Ido1	-0.701571	0.00169738	0.0362341
Schaedlerella	ENSMUSG00000112690	-	-0.701689	0.00169299	0.0362341
Anaeroplasma	ENSMUSG00000110206	Flt3l	-0.702454	0.00166482	0.0362341
Flintibacter	ENSMUSG00000098488	Pla2g4b	-0.704367	0.00159611	0.0362341
Laedolimicola	ENSMUSG00000004630	Pcp2	-0.70444	0.00159355	0.0362341
Faecalibaculum	ENSMUSG00000094942	Gm3604	-0.704741	0.00158296	0.0362341
Fumia	ENSMUSG00000026826	Nr4a2	-0.699882	0.00176105	0.0365984
Alistipes	ENSMUSG00000115028	-	-0.698529	0.00181343	0.0366293
Lachnoclostridium	ENSMUSG00000030022	Adamts9	-0.69915	0.00178923	0.0366293
Lachnospira	ENSMUSG00000063767	S100a7a	-0.697482	0.0018549	0.0369077
Faecalibaculum	ENSMUSG00000025017	Pik3ap1	-0.694861	0.00196199	0.0370593
Intestinimonas	ENSMUSG00000037086	Prr32	-0.695279	0.00194458	0.0370593
Ihubacter	ENSMUSG00000081254	-	-0.696211	0.00190621	0.0370593
Enterococcus	ENSMUSG00000085896	5330429C05Rik	-0.692938	0.00204377	0.0375645
Phyllobacterium	ENSMUSG00000020808	Pimreg	-0.690663	0.00214411	0.03761
Lactobacillus	ENSMUSG00000010476	Ebf3	-0.691176	0.00212112	0.03761
Neglecta	ENSMUSG00000038304	Cd160	-0.688387	0.00224849	0.0378211
Fumia	ENSMUSG00000087590	Epb41l4aos	-0.688812	0.0022287	0.0378211
Bifidobacterium	ENSMUSG00000019768	Esr1	-0.689571	0.00219368	0.0378211
Vescimonas	ENSMUSG00000054204	Alkal2	-0.689571	0.00219368	0.0378211
Mailhella	ENSMUSG00000039543	Cfap70	-0.690007	0.00217377	0.0378211
Fumia	ENSMUSG00000022025	Cnmd	-0.686352	0.00234531	0.0380685
Phocaeicola	ENSMUSG00000031506	Ptpn7	-0.686644	0.00233121	0.0380685
Monoglobus	ENSMUSG00000045382	Cxcr4	-0.685712	0.00237642	0.0381069
Vescimonas	ENSMUSG00000105285	-	-0.684515	0.00243559	0.0383912
Anaeroplasma	ENSMUSG00000084111	-	-0.684753	0.00242372	0.0383912
Adlercreutzia	ENSMUSG00000026548	Slamf9	-0.683824	0.00247029	0.0385502
Monoglobus	ENSMUSG00000030340	Scnn1a	-0.683173	0.00250334	0.0386731
Monoglobus	ENSMUSG00000063704	Mapk15	-0.683173	0.00250334	0.0386731
Fumia	ENSMUSG00000052837	Junb	-0.682661	0.00252954	0.0388455
Adlercreutzia	ENSMUSG00000056054	S100a8	-0.681373	0.0025966	0.0389958
Proteus	ENSMUSG00000060989	-	-0.680009	0.00266911	0.0392735
Fumia	ENSMUSG00000004105	Angptl2	-0.680201	0.00265879	0.0392735

## Sheet: Table S6
Table S6. The correlation between gut microbiota in species level and transcriptomics
X features (species)	Y_features(gene)	Gene Symbol	Coefficient	p-values	FDR
Enterococcus gallinarum	ENSMUSG00000106702	-	0.99446	4.30427e-16	5.84133e-13
Anaerotaenia torta	ENSMUSG00002075164	-	0.899764	8.80313e-07	0.00101152
Mucispirillum schaedleri	ENSMUSG00000030549	Rhcg	0.897485	1.03491e-06	0.00109937
Mucispirillum schaedleri	ENSMUSG00000074006	Omp	0.865231	7.30662e-06	0.0072822
Enterococcus gallinarum	ENSMUSG00000089739	-	0.856551	1.13649e-05	0.00954688
Staphylococcus xylosus	ENSMUSG00000102500	-	0.842105	2.23326e-05	0.0126738
Eisenbergiella porci	ENSMUSG00000106702	-	0.842105	2.23326e-05	0.0126738
Intestinimonas timonensis	ENSMUSG00000089929	Bcl2a1b	0.836483	2.85375e-05	0.0133086
Alistipes okayasuensis	ENSMUSG00000096810	-	0.811602	7.64561e-05	0.0187143
Streptococcus danieliae	ENSMUSG00000026395	Ptprc	0.813229	7.20048e-05	0.0187143
Phyllobacterium myrsinacearum	ENSMUSG00000091243	Vgll3	0.801883	0.000108176	0.0204624
Duncaniella muris	ENSMUSG00000096549	Prickle4	0.801227	0.000110665	0.0206717
Acutalibacter muris	ENSMUSG00000063234	Gpr84	0.793636	0.000143149	0.0225167
Parabacteroides distasonis	ENSMUSG00000047230	Cldn2	0.793995	0.000141452	0.0225167
Mucispirillum schaedleri	ENSMUSG00000032446	Eomes	0.79067	0.000157847	0.0235874
Intestinimonas massiliensis	ENSMUSG00000005124	Ccn4	0.790133	0.00016064	0.0237667
Roseburia faecis	ENSMUSG00000089929	Bcl2a1b	0.789403	0.000164506	0.0238666
Anaerofustis stercorihominis	ENSMUSG00000073409	H2-Q6	0.786833	0.000178726	0.0240582
Parabacteroides distasonis	ENSMUSG00000032246	Calml4	0.785547	0.000186221	0.0241972
Clostridium massiliamazoniense	ENSMUSG00000084890	A830036E02Rik	0.777585	0.000238723	0.0262338
Fumia xinanensis	ENSMUSG00000044811	Cd300c2	0.778639	0.000231134	0.0262338
Ligilactobacillus murinus/animalis/apodemi	ENSMUSG00000055865	Tafa3	0.759044	0.000410434	0.028014
Mucispirillum schaedleri	ENSMUSG00000060284	Sp7	0.762432	0.000373061	0.028014
Anaerotignum lactatifermentans	ENSMUSG00000115431	-	0.763905	0.000357727	0.028014
Duncaniella freteri	ENSMUSG00000073409	H2-Q6	0.764706	0.000349611	0.028014
Intestinimonas massiliensis	ENSMUSG00000066197	Gpr139	0.766773	0.000329371	0.028014
Neglectibacter timonensis	ENSMUSG00000016256	Ctsz	0.769993	0.000299794	0.028014
Neglectibacter timonensis	ENSMUSG00000115431	-	0.756311	0.000442795	0.0282899
Alistipes okayasuensis	ENSMUSG00000096883	Shisa8	0.756728	0.00043773	0.0282899
Lawsonibacter asaccharolyticus	ENSMUSG00000051439	Cd14	0.752912	0.000485985	0.0296413
Turicibacter sanguinis	ENSMUSG00000034467	Dynlrb2	0.753047	0.000484205	0.0296413
Mammaliicoccus lentus	ENSMUSG00000078875	-	0.750367	0.000520572	0.0305053
Lawsonibacter asaccharolyticus	ENSMUSG00000040613	Apobec1	0.748007	0.000554449	0.0313255
Intestinimonas massiliensis	ENSMUSG00000020160	Meis1	0.747535	0.000561448	0.0314081
Heminiphilus faecis	ENSMUSG00000026276	Septin2	0.746956	0.000570126	0.0314987
Turicibacter sanguinis	ENSMUSG00000039543	Cfap70	0.745284	0.000595799	0.0317388
Limosilactobacillus balticus/reuteri	ENSMUSG00000031264	Btk	0.737745	0.000723825	0.0326768
Helicobacter hepaticus	ENSMUSG00000040345	Arhgap9	0.737745	0.000723825	0.0326768
Sphingomonas alpina	ENSMUSG00000105868	-	0.738191	0.000715665	0.0326768
Turicibacter sanguinis	ENSMUSG00000032454	Rbp2	0.739071	0.00069979	0.0326768
Muribaculum intestinale	ENSMUSG00000051517	Arhgef39	0.739101	0.000699259	0.0326768
Heminiphilus faecis	ENSMUSG00000021567	Nkd2	0.739511	0.000691963	0.0326768
Lactobacillus taiwanensis	ENSMUSG00000112241	-	0.739511	0.000691963	0.0326768
Fusimonas intestini	ENSMUSG00000091243	Vgll3	0.741402	0.000659136	0.0326768
Kineothrix alysoides	ENSMUSG00000111360	-	0.728744	0.00090574	0.0326919
Bacteroides ovatus	ENSMUSG00000050299	-	0.728869	0.000902974	0.0326919
Bosea vestrisii	ENSMUSG00000085917	-	0.728869	0.000902974	0.0326919
Lactobacillus intestinalis	ENSMUSG00000085917	-	0.728869	0.000902974	0.0326919
Eubacterium ventriosum	ENSMUSG00000093701	-	0.728869	0.000902974	0.0326919
Intestinimonas butyriciproducens	ENSMUSG00000093701	-	0.728869	0.000902974	0.0326919
Scatolibacter rhodanostii	ENSMUSG00000093701	-	0.728869	0.000902974	0.0326919
Enterococcus dispar	ENSMUSG00000102500	-	0.728869	0.000902974	0.0326919
Roseburia faecis	ENSMUSG00000120008	-	0.729921	0.00087999	0.0326919
Bifidobacterium castoris	ENSMUSG00000021685	Otp	0.729986	0.000878594	0.0326919
Brevundimonas vesicularis	ENSMUSG00000090264	Eif4ebp3	0.730263	0.00087263	0.0326919
Adlercreutzia muris	ENSMUSG00000100162	-	0.730392	0.000869865	0.0326919
Mucispirillum schaedleri	ENSMUSG00000027744	Stoml3	0.730511	0.00086733	0.0326919
Mucispirillum schaedleri	ENSMUSG00000005892	Trh	0.731739	0.000841443	0.0326919
Mucispirillum schaedleri	ENSMUSG00000026308	Klhl30	0.732966	0.000816198	0.0326919
Fumia xinanensis	ENSMUSG00000044583	Tlr7	0.733428	0.000806875	0.0326919
Roseburia faecis	ENSMUSG00000082160	-	0.733725	0.00080091	0.0326919
Bacteroides caecimuris	ENSMUSG00000090996	-	0.73388	0.000797827	0.0326919
Mucispirillum schaedleri	ENSMUSG00000045288	Ush1g	0.734194	0.000791584	0.0326919
Lactobacillus taiwanensis	ENSMUSG00000044056	Efcab9	0.734646	0.000782679	0.0326919
Intestinimonas massiliensis	ENSMUSG00000021287	Xrcc3	0.735168	0.000772505	0.0326919
Phocaeicola sartorii	ENSMUSG00000021091	Serpina3n	0.7364	0.000748893	0.0326919
Gemella palaticanis	ENSMUSG00000105285	-	0.727962	0.000923179	0.0327063
Parabacteroides distasonis	ENSMUSG00000021567	Nkd2	0.727161	0.000941321	0.0329417
Ihubacter massiliensis	ENSMUSG00000079293	Clec7a	0.726449	0.000957713	0.0331117
Mucispirillum schaedleri	ENSMUSG00000020140	Lgr5	0.7256	0.000977563	0.0333893
Parabacteroides distasonis	ENSMUSG00000021950	Anxa8	0.724508	0.00100359	0.033406
Anaerotignum lactatifermentans	ENSMUSG00000080848	-	0.723617	0.00102522	0.0334081
Heminiphilus faecis	ENSMUSG00000071005	Ccl19	0.72214	0.00106197	0.0337638
Lactobacillus johnsonii	ENSMUSG00000051079	Rgs13	0.721854	0.00106922	0.0338276
Bacteroides caecimuris	ENSMUSG00000029925	Tbxas1	0.719773	0.00112312	0.0341134
Parabacteroides distasonis	ENSMUSG00000071005	Ccl19	0.7192	0.00113835	0.034295
Alistipes okayasuensis	ENSMUSG00000019232	Etnppl	0.717695	0.00117915	0.034297
Alistipes okayasuensis	ENSMUSG00000060284	Sp7	0.717695	0.00117915	0.034297
Anaerofustis stercorihominis	ENSMUSG00000117165	-	0.718377	0.00116051	0.034297
Ihubacter massiliensis	ENSMUSG00000005107	Slc2a9	0.718986	0.00114409	0.034297
Turicibacter sanguinis	ENSMUSG00000049353	Rd3	0.716818	0.00120348	0.0344512
Streptococcus danieliae	ENSMUSG00000094942	Gm3604	0.716386	0.00121563	0.0346493
Bacteroides caecimuris	ENSMUSG00000121185	-	0.7136	0.00129637	0.034745
Provencibacterium massiliense	ENSMUSG00000016256	Ctsz	0.713789	0.00129075	0.034745
Lactobacillus johnsonii	ENSMUSG00000034810	Scn7a	0.713892	0.0012877	0.034745
Turicibacter sanguinis	ENSMUSG00000034227	Foxj1	0.714231	0.00127772	0.034745
Enterococcus hirae	ENSMUSG00000005124	Ccn4	0.714695	0.00126412	0.034745
Lachnoclostridium edouardi	ENSMUSG00000003283	Hck	0.712848	0.0013189	0.0347588
Proteus mirabilis	ENSMUSG00000019756	Prl8a1	0.710794	0.00138208	0.0351231
Provencibacterium massiliense	ENSMUSG00000040613	Apobec1	0.711244	0.00136803	0.0351231
Mucispirillum schaedleri	ENSMUSG00000036131	Frmd7	0.708411	0.00145849	0.0357097
Neglectibacter timonensis	ENSMUSG00000083708	-	0.708492	0.00145585	0.0357097
Parabacteroides distasonis	ENSMUSG00000051811	Cox6b2	0.708584	0.00145283	0.0357097
Sphingobium limneticum	ENSMUSG00000054204	Alkal2	0.70511	0.00157005	0.0362055
Acutalibacter muris	ENSMUSG00000020808	Pimreg	0.701787	0.00168936	0.0362341
Muribaculum gordoncarteri	ENSMUSG00000121484	-	0.701841	0.00168736	0.0362341
Dorea phocaeensis	ENSMUSG00000094388	-	0.702229	0.00167307	0.0362341
Dorea phocaeensis	ENSMUSG00000096592	-	0.702229	0.00167307	0.0362341
Anaerotignum lactatifermentans	ENSMUSG00000030745	Il21r	0.703021	0.00164423	0.0362341
Parabacteroides distasonis	ENSMUSG00000004630	Pcp2	0.703277	0.00163499	0.0362341
Paramuribaculum intestinale	ENSMUSG00000030921	Trim30a	0.704082	0.00160619	0.0362341
Bifidobacterium pseudolongum	ENSMUSG00000053475	Tnfaip6	0.704367	0.00159611	0.0362341
Helicobacter hepaticus	ENSMUSG00000023992	Trem2	0.70098	0.00171941	0.0364947
Mucispirillum schaedleri	ENSMUSG00000029304	Spp1	0.701045	0.001717	0.0364947
Roseburia faecis	ENSMUSG00000038147	Cd84	0.698365	0.0018199	0.0366293
Bacteroides caecimuris	ENSMUSG00000068117	Mei1	0.698785	0.00180345	0.0366293
Ihubacter massiliensis	ENSMUSG00000024033	Rsph1	0.699083	0.00179184	0.0366293
Duncaniella dubosii	ENSMUSG00000043020	Dnai3	0.699182	0.00178801	0.0366293
Qiania dongpingensis	ENSMUSG00000096764	-	0.698155	0.00182818	0.0366599
Fumia xinanensis	ENSMUSG00000020914	Top2a	0.694496	0.00197733	0.0370593
Turicibacter sanguinis	ENSMUSG00000070473	Cldn3	0.694563	0.00197451	0.0370593
Heminiphilus faecis	ENSMUSG00000004105	Angptl2	0.694843	0.00196277	0.0370593
Parabacteroides distasonis	ENSMUSG00000118462	Lhb	0.695315	0.00194309	0.0370593
Ligilactobacillus murinus/animalis/apodemi	ENSMUSG00000086233	-	0.696078	0.00191163	0.0370593
Duncaniella muris	ENSMUSG00000015484	Fam163a	0.694053	0.00199604	0.0371904
Phyllobacterium myrsinacearum	ENSMUSG00000103651	-	0.693553	0.00201734	0.0373476
Alistipes timonensis	ENSMUSG00000017723	Wfdc2	0.693678	0.00201197	0.0373476
Phyllobacterium myrsinacearum	ENSMUSG00000120282	-	0.690663	0.00214411	0.03761
Faecalibaculum rodentium	ENSMUSG00000032454	Rbp2	0.691924	0.00208802	0.03761
Anaerotaenia torta	ENSMUSG00000022148	Fyb1	0.692612	0.00205793	0.03761
Clostridium massiliamazoniense	ENSMUSG00000109555	-	0.692661	0.00205578	0.03761
Enterococcus gallinarum	ENSMUSG00000090264	Eif4ebp3	0.688366	0.00224948	0.0378211
Alistipes timonensis	ENSMUSG00000035279	Ssc5d	0.688767	0.00223076	0.0378211
Bacteroides caecimuris	ENSMUSG00000091383	-	0.688908	0.00222424	0.0378211
Paramuribaculum intestinale	ENSMUSG00000014158	Trpv4	0.689286	0.00220679	0.0378211
Mammaliicoccus lentus	ENSMUSG00000029368	Alb	0.689486	0.00219759	0.0378211
Turicibacter sanguinis	ENSMUSG00000063704	Mapk15	0.689647	0.00219022	0.0378211
Dorea phocaeensis	ENSMUSG00000121484	-	0.688033	0.00226508	0.0379042
Mucispirillum schaedleri	ENSMUSG00000110148	5830408C22Rik	0.68754	0.00228839	0.0379526
Enterococcus hirae	ENSMUSG00000040247	Tbc1d10c	0.687398	0.00229512	0.0379874
Alistipes dispar	ENSMUSG00000015812	Gnrh1	0.685506	0.00238654	0.0381069
Roseburia faecis	ENSMUSG00000096981	Gm16845	0.684644	0.00242913	0.0383912
Bacteroides faecis	ENSMUSG00000050299	-	0.684653	0.00242869	0.0383912
Tidjanibacter massiliensis	ENSMUSG00000073409	H2-Q6	0.684699	0.00242641	0.0383912
Lactobacillus johnsonii	ENSMUSG00000019832	Rab32	0.684699	0.00242638	0.0383912
Turicibacter sanguinis	ENSMUSG00000059305	Vpreb1a	0.683596	0.00248179	0.0385502
Muricomes intestini	ENSMUSG00000092534	-	0.683412	0.00249115	0.0385753
Simiaoa hominis	ENSMUSG00000092534	-	0.683412	0.00249115	0.0385753
Clostridium saudiense	ENSMUSG00000048106	-	0.682825	0.0025211	0.0388378
Lactobacillus johnsonii	ENSMUSG00000089929	Bcl2a1b	0.682464	0.00253972	0.0388841
Paramuribaculum intestinale	ENSMUSG00000037405	Icam1	0.681887	0.00256965	0.0388974
Parabacteroides distasonis	ENSMUSG00000022025	Cnmd	0.682046	0.0025614	0.0388974
Mucispirillum schaedleri	ENSMUSG00000038112	AW551984	0.680173	0.00266031	0.0392735
Roseburia faecis	ENSMUSG00000051079	Rgs13	0.680528	0.00264132	0.0392735
Lawsonibacter asaccharolyticus	ENSMUSG00000035004	Igsf6	0.680564	0.0026394	0.0392735
Fumia xinanensis	ENSMUSG00000020423	Btg2	-0.83013	3.72473e-05	0.0151045
Lactobacillus taiwanensis	ENSMUSG00000010476	Ebf3	-0.811275	7.73804e-05	0.0187143
Adlercreutzia mucosicola	ENSMUSG00000082160	-	-0.820186	5.53437e-05	0.0187143
Heminiphilus faecis	ENSMUSG00000048602	Morc2b	-0.804032	0.000100349	0.0200435
Fumia xinanensis	ENSMUSG00000026826	Nr4a2	-0.793709	0.000142802	0.0225167
Fumia xinanensis	ENSMUSG00000071341	Egr4	-0.792453	0.000148867	0.0225518
Enterococcus hirae	ENSMUSG00000085896	5330429C05Rik	-0.789414	0.000164443	0.0238666
Sporofaciens musculi	ENSMUSG00000118608	Gm4988	-0.787833	0.000173072	0.0240582
Bifidobacterium pseudolongum	ENSMUSG00000066647	Gm5113	-0.782935	0.000202253	0.0253857
Roseburia faecis	ENSMUSG00000030708	Dnajb13	-0.77657	0.000246224	0.0262338
[Clostridium] scindens	ENSMUSG00000049107	Ntf3	-0.777585	0.000238723	0.0262338
Fumia xinanensis	ENSMUSG00000049107	Ntf3	-0.778639	0.000231134	0.0262338
Fumia xinanensis	ENSMUSG00000021250	Fos	-0.758545	0.000416188	0.028014
Fumia xinanensis	ENSMUSG00000091971	Hspa1a	-0.759801	0.000401823	0.028014
Acutalibacter muris	ENSMUSG00000023484	Prph	-0.760628	0.00039259	0.028014
Parvibacter caecicola	ENSMUSG00000056054	S100a8	-0.760628	0.00039259	0.028014
Tidjanibacter massiliensis	ENSMUSG00000020636	Allc	-0.764601	0.000350665	0.028014
Anaerotaenia torta	ENSMUSG00000001604	Tcea3	-0.766688	0.000330186	0.028014
Clostridium porci	ENSMUSG00000001604	Tcea3	-0.767874	0.000318997	0.028014
Turicibacter sanguinis	ENSMUSG00000053399	Adamts18	-0.756929	0.000435297	0.0282899
Bacteroides caecimuris	ENSMUSG00000081205	-	-0.757343	0.000430336	0.0282899
Fumia xinanensis	ENSMUSG00000003545	Fosb	-0.754777	0.000461873	0.0287571
Enterococcus hirae	ENSMUSG00000044726	Erich5	-0.751919	0.000499253	0.0303263
Adlercreutzia mucosicola	ENSMUSG00000035818	Plekhs1	-0.75046	0.00051928	0.0305053
Adlercreutzia mucosicola	ENSMUSG00000120992	-	-0.75046	0.00051928	0.0305053
Fumia xinanensis	ENSMUSG00000066652	Lefty2	-0.748498	0.00054726	0.0311217
Lactobacillus johnsonii	ENSMUSG00000030708	Dnajb13	-0.745739	0.000588726	0.0317388
Phocaeicola sartorii	ENSMUSG00000085042	-	-0.743864	0.000618357	0.031753
Fumia xinanensis	ENSMUSG00000052837	Junb	-0.739707	0.0006885	0.0326768
Turicibacter sanguinis	ENSMUSG00000029335	Bmp3	-0.740109	0.000681449	0.0326768
Adlercreutzia mucosicola	ENSMUSG00000114117	-	-0.729614	0.000886655	0.0326919
Clostridium massiliamazoniense	ENSMUSG00000021091	Serpina3n	-0.729815	0.000882283	0.0326919
Limosilactobacillus balticus/reuteri	ENSMUSG00000105868	-	-0.732843	0.000818701	0.0326919
Fumia xinanensis	ENSMUSG00000028195	Ccn1	-0.733428	0.000806875	0.0326919
Alistipes dispar	ENSMUSG00000103651	-	-0.733676	0.000801891	0.0326919
Limosilactobacillus balticus/reuteri	ENSMUSG00000015652	Steap1	-0.727941	0.000923647	0.0327063
[Clostridium] scindens	ENSMUSG00000079165	Sap25	-0.727161	0.000941321	0.0329417
Intestinimonas massiliensis	ENSMUSG00000021278	Amn	-0.726923	0.000946788	0.0330305
Faecalibaculum rodentium	ENSMUSG00000120237	-	-0.7245	0.00100377	0.033406
Qiania dongpingensis	ENSMUSG00000059305	Vpreb1a	-0.723297	0.00103311	0.0335231
Clostridium porci	ENSMUSG00000014158	Trpv4	-0.721526	0.00107756	0.0338276
Parabacteroides distasonis	ENSMUSG00000089929	Bcl2a1b	-0.719641	0.00112661	0.0341416
Helicobacter hepaticus	ENSMUSG00000062393	Dgkk	-0.718137	0.00116704	0.034297
Adlercreutzia mucosicola	ENSMUSG00000026822	Lcn2	-0.718578	0.00115508	0.034297
Fumia xinanensis	ENSMUSG00000026628	Atf3	-0.717101	0.00119559	0.034357
Alistipes finegoldii	ENSMUSG00000063234	Gpr84	-0.712316	0.00133502	0.0349985
Provencibacterium massiliense	ENSMUSG00000038304	Cd160	-0.711244	0.00136803	0.0351231
[Clostridium] scindens	ENSMUSG00000036687	Tmem184a	-0.70715	0.00150031	0.0359471
Enterococcus hirae	ENSMUSG00000078377	-	-0.70725	0.00149696	0.0359471
Turicibacter sanguinis	ENSMUSG00000022901	Cd86	-0.705173	0.00156786	0.0362055
Phocaeicola sartorii	ENSMUSG00000031551	Ido1	-0.701571	0.00169738	0.0362341
Schaedlerella arabinosiphila	ENSMUSG00000112690	-	-0.701689	0.00169299	0.0362341
Fumia xinanensis	ENSMUSG00000023034	Nr4a1	-0.704543	0.00158993	0.0362341
Faecalibaculum rodentium	ENSMUSG00000094942	Gm3604	-0.704741	0.00158296	0.0362341
Adlercreutzia caecimuris	ENSMUSG00000027401	Tgm3	-0.700231	0.00174773	0.0365984
Lactobacillus johnsonii	ENSMUSG00000002831	Plin4	-0.700623	0.00173288	0.0365984
Duncaniella dubosii	ENSMUSG00000033752	Mnd1	-0.697887	0.00183877	0.0367335
Faecalibaculum rodentium	ENSMUSG00000025017	Pik3ap1	-0.694861	0.00196199	0.0370593
Duncaniella dubosii	ENSMUSG00000038147	Cd84	-0.695297	0.00194383	0.0370593
Desulfovibrio porci	ENSMUSG00000025350	Rdh5	-0.696505	0.00189422	0.0370593
Phyllobacterium myrsinacearum	ENSMUSG00000020808	Pimreg	-0.690663	0.00214411	0.03761
Tidjanibacter massiliensis	ENSMUSG00000023084	Lrrc71	-0.690845	0.00213592	0.03761
[Clostridium] viride	ENSMUSG00000109844	-	-0.692025	0.00208357	0.03761
Desulfovibrio porci	ENSMUSG00000034652	-	-0.690374	0.00215713	0.0377005
Flintibacter butyricus	ENSMUSG00000098488	Pla2g4b	-0.69042	0.00215507	0.0377005
Fusimonas intestini	ENSMUSG00000051517	Arhgef39	-0.688353	0.00225009	0.0378211
Ihubacter massiliensis	ENSMUSG00000103651	-	-0.688387	0.00224849	0.0378211
Parabacteroides goldsteinii	ENSMUSG00000009545	Kcnq1	-0.688275	0.00225372	0.0378396
Lactobacillus taiwanensis	ENSMUSG00000031465	Angpt2	-0.686275	0.00234904	0.0380685
Phocaeicola sartorii	ENSMUSG00000031506	Ptpn7	-0.686644	0.00233121	0.0380685
Fumia xinanensis	ENSMUSG00000079165	Sap25	-0.68696	0.00231599	0.0380685
Alistipes putredinis	ENSMUSG00000115028	-	-0.685425	0.00239052	0.0381232
Neglectibacter timonensis	ENSMUSG00000038304	Cd160	-0.685122	0.00240546	0.0383205
Lachnoclostridium edouardi	ENSMUSG00000054204	Alkal2	-0.683622	0.00248046	0.0385502
Qiania dongpingensis	ENSMUSG00000022090	Pdlim2	-0.681689	0.00258002	0.0388974
[Clostridium] scindens	ENSMUSG00000020423	Btg2	-0.682046	0.0025614	0.0388974
Lawsonibacter asaccharolyticus	ENSMUSG00000044056	Efcab9	-0.681009	0.00261577	0.0391265
Proteus mirabilis	ENSMUSG00000060989	-	-0.680009	0.00266911	0.0392735

## Sheet: Table S7
Table S7.The expression levels (TPM) of Tbxas1 and Cldn2.
Gene ID	Gene Symbol	CON	CUMS	LOW	MID	HIGH	FLX
ENSMUSG00000029925	Tbxas1	1.54	1.1	1.06	1.19	1.3	1.24
ENSMUSG0000004723	Cldn2	13.05	12.33	15.04	12.61*	15.66	12.7533
* significantly increased (p<0.05) versus CUMS
